# Supplementary material for: CD105 positive neovessels are prevalent in early stage carotid lesions, and correlate with the grade in more advanced carotid and coronary plaques
Source: J Angiogenes Res. 2009 Sep 21;1:6. doi: 10.1186/2040-2384-1-6 (PMC2776238; doi:10.1186/2040-2384-1-6)
Supplement: Additional file 1 — Plaque AHA classification and phenotype characteristics. AHA classification and phenotype characteristics of carotid, coronary and middle cerebral artery plaques. [file 2040-2384-1-6-S1.XLS]

## Sheet: Hoja1
Carotids	AHA classification	Necrotic core	Maximum thickness of neointima (um)	Calcification	Inflammation	Intraplaque hemorrhage	Cholesterol clefts	nº neovessels/mm2 neointima CD105+	nº neovessels/mm2 adventitia CD105+ plaque area	nº neovessels/mm2 adventitia CD105+ non-plaque area
1	Va	yes	2690.18	yes	yes	no	yes	6	2.66667	0
2	III	no	2318.05	no	yes	no	no	0	2	4.2
3	Va	yes	3201.28	yes	yes	no	yes	6.4	3.33333	-
4	Va	yes	1472.6	yes	yes	no	no	0	1.5	4
5	IV	yes	1111.7	yes	no	no	no	1.3	6.33333	8
6	Va	yes	3022.01	yes	yes	no	no	6.3	5.8	4.5
7	Va	yes	3774	yes	yes	no	yes	3.2	4.33333	4
8	II/III	no	1423.03	yes	yes	no	no	0.8	10	10
9	II	no	951.562	yes	no	no	no	0	0	0.333333
10	I/II	no	-	no	no	no	no	0	-	1.5
11	I/II	no	647.485	no	no	no	no	0	10.6667	6.33333
12	I/II	no	-	no	no	no	no	0	-	4
13	I/II	no	-	no	no	no	no	0	-	2.66667
14	I/II	no	424.292	no	yes	no	no	0	1.33333	2.66667
15	I/II	no	521.875	no	yes	no	no	0	2	1
16	IV	yes	877.47	no	no	no	no	0	0.333333	0.666667
17	II	no	307.38	no	yes	no	no	0	2	2
18	III	no	470.598	no	no	no	no	0	2	1.66667
19	Va	yes	1148	yes	yes	no	no	0	0	1.66667
20	Va	yes	2300.4	yes	yes	no	yes	0	-	-
21	I	no	-	no	no	no	no	0	4	3.4
22	II	no	-	no	yes	no	no	0	5	4.6
23	IV	yes	2144.37	yes	yes	no	no	4.4	3	2
24	III	no	716.597	no	no	no	no	0	2	0.666667
25	Va	yes	2688.16	yes	yes	no	yes	0	2	0.666667
26	IV	yes	1300.38	yes	yes	no	no	0	2	0
27	Va	yes	1084.88	no	yes	no	no	0	4.33333	0.666667
28	IV	yes	1032.27	no	yes	no	no	0.6	7.33333	1.33333
29	III	no	637.023	no	no	no	no	0	1	1.33333
30	II	no	-	no	no	no	no	0	-	1
31	II	no	1188.25	yes	yes	no	no	0	0	0.333333
32	Va	yes	1831.01	yes	yes	no	no	1.5	2	2.5
33	III	no	856.65	no	no	no	no	0	1.33333	0.333333
34	III	no	1076.76	no	yes	no	no	0	1.66667	0.666667
35	III	no	1123.62	yes	no	no	no	0	5.33333	0.666667
36	III	no	487.65	no	no	no	no	0	0.666667	0
37	Va	yes	1716.07	yes	yes	no	yes	0.7	1	2
38	IV	yes	1342.48	no	no	no	yes	0	2	0.333333
Coronaries	AHA classification	Necrotic core	Maximum thickness of neointima (um)	Calcification	Inflammation	Intraplaque hemorrhage	Cholesterol clefts	nº neovessels/mm2 neointima CD105+	nº neovessels/mm2 adventitia CD105+ plaque area	nº neovessels/mm2 adventitia CD105+ non-plaque area
39	III	no	370.269	no	no	no	no	0	6	0.25
40	Va	yes	285.041	no	no	no	no	1.5	2	0
41	III	no	445.682	no	no	no	no	0	0	1
42	II	no	327.713	no	no	no	no	0	-	-
43	III	no	252.95	no	no	no	no	0	0	0
44	IV	yes	1360.71	no	yes	no	yes	2.5	3.66667	4
45	Vb	yes	1126.05	no	no	no	no	2.2	5	1.33333
46	Vc	yes	1021.25	no	yes	no	yes	0.7	2.33333	1.66667
47	I	no	337.033	no	no	no	no	0	3.66667	0.666667
48	Vc	yes	1188.3	yes	yes	no	no	3.5	1.33333	5
49	Vb	yes	1068.96	yes	no	no	yes	0	3.5	3.25
50	Va	yes	951.585	no	yes	no	no	0	2.66667	0.666667
51	I	no	282.443	no	no	no	no	0	0.5	2
52	II	no	310.824	no	no	no	no	0	0	0.75
53	II	no	698.785	no	no	no	no	0	3.66667	2
54	Vc	yes	687.07	no	no	no	no	16.2	3.5
55	Va	yes	656.27	no	no	no	no	0.3	3	0
56	Va	yes	859.415	yes	no	no	no	1	1	0.75
57	Vc	yes	1348.38	yes	no	no	no	0.83	1.66667	1
58	Va	yes	1905.81	yes	yes	no	no	6.7	2.2	0
59	Va	yes	1165.14	yes	no	no	yes	0.7	1	0
60	Vc	yes	1220.69	no	no	no	no	0	0	0
61	VI	yes	1190.05	yes	yes	no	yes	5.5	2.33333
62	VI	yes	1155.05	yes	yes	no	no	8.5	0.75	0
63	IV	yes	970.885	yes	no	no	no	0.2	1	0.2
64	II	no	368.837	no	no	no	no	0	7	8.6
65	Va	yes	1545.28	yes	no	no	no	0	6	2.66667
66	IV	yes	1550.13	yes	no	no	no	2	2	1
67	III	no	1233.18	yes	no	no	no	0	14.3333	0
68	III	no	1010.82	no	no	no	no	0	5.66667	2
69	Va	yes	1311.21	no	no	no	no	0	0.333333	0
70	VI	yes	5611.78	no	yes	no	no	21.5	10	4.33333
Middle cerebral arteries	AHA classification	Necrotic core	Maximum thickness of neointima (um)	Calcification	Inflammation	Intraplaque hemorrhage	Cholesterol clefts	nº neovessels/mm2 neointima CD105+	nº neovessels/mm2 adventitia CD105+ plaque area	nº neovessels/mm2 adventitia CD105+ non-plaque area
71	Va	yes	732.877	no	no	no	no	0	-	-
72	I	no	121.37	no	no	no	no	0	-	-
73	IV	no	208.764	no	no	no	no	0	-	-
74	II	no	220.139	no	no	no	no	0	-	-
75	I	no	0	no	no	no	no	0	-	-
76	I	no	101.129	no	no	no	no	0	-	-
77	I	no	97.347	no	no	no	no	0	-	-
78	I	no	75.3425	no	no	no	no	0	-	-
79	IV	yes	891.99	no	yes	no	no	0	-	-
80	IV	no	378.885	no	no	no	no	0	-	-
81	I	no	0	no	no	no	no	0	-	-
82	II	no	0	no	no	no	no	0	-	-
83	IV	yes	780.408	no	no	no	no	0	-	-
84	IV	yes	780.5	no	yes	no	no	0.166667	-	-
85	Va	yes	1457.93	no	no	no	yes	1.33333	-	-
86	III	no	0	no	no	no	no	0	-	-
87	III	yes	562.354	no	no	no	no	0	-	-
88	Va	yes	1502.07	no	no	no	yes	0	-	-
89	I	no	0	no	no	no	no	0	-	-
100	I	no	372.669	no	no	no	no	0	-	-
